# Supplementary material for: Whole-genome sequencing of Russian poplars to understand relationships within the genus Populus L
Source: Front Plant Sci. 2025 Dec 18;16:1706329. doi: 10.3389/fpls.2025.1706329 (PMC12756557; doi:10.3389/fpls.2025.1706329)
Supplement: Supplementary Table 2 — Statistics of the whole-genome sequencing data obtained for the 23 Populus samples. [file Table2.xlsx]

## Sheet: Data quality
Supplementary Table S2. Statistics of the whole-genome sequencing data obtained for the 23 studied Populus samples.
Sample	Total reads (pair-end)	% Q20	% Q30	% GC	Total reads after trimming	% of remaining reads after trimming	% of reads mapped to the Populus trichocarpa "Stettler 14" genome
P_rasumovskoe_Moscow_147	12389431	97.83	94.23	39.5	12213818	98.5826	75.1876
P_balsamifera_Dmitrovka_445	16014238	98.05	94.93	37.9	15860826	99.042	82.7486
P_petrovskoe_Moscow_263	13932472	97.99	94.77	38.6	13773429	98.8585	73.6914
P_deltoides_Moscow_414	14989605	97.98	94.78	37.6	14835960	98.975	71.178
P_canadensis_Moscow_419	12984786	97.94	94.75	37.7	12857823	99.0222	70.1159
P_canadensis_Moscow_431	11989496	97.77	94.09	38.6	11829738	98.6675	72.2218
P_balsamifera_Dmitrovka_444	16901585	97.91	94.69	38.7	16728733	98.9773	81.679
P_longifolia_Moscow_464	17842437	97.93	94.64	38.6	17649214	98.9171	78.3156
P_nigra_Bashkortostan_530	14401737	98.04	94.94	38.2	14263082	99.0372	68.6593
P_nigra_Voronezh_540	16335182	98.11	95.07	37.3	16186527	99.09	70.4994
P_canadensis_Regenerata_Voronezh_548	11931658	97.64	94.19	47.7	11773438	98.6739	23.6796
P_suaveolens_Irkutsk_580	15233330	98.02	94.93	38.2	15098801	99.1169	71.2967
P_suaveolens_Irkutsk_581	17169443	97.99	94.71	38.7	16991682	98.9647	68.9112
P_nigra_Novokuznetsk_584	10865810	98.00	94.56	38.5	10740713	98.8487	72.3117
P_nigra_Novokuznetsk_585	9454150	97.93	94.47	38.6	9340551	98.7984	70.8522
P_suaveolens_Novokuznetsk_588	12736428	98.15	94.98	37.7	12609764	99.0055	75.005
P_laurifolia_Novokuznetsk_591	17429605	98.04	94.87	39	17260354	99.0289	70.0063
P_laurifolia_Novokuznetsk_592	18967358	98.14	95.07	37.6	18820219	99.2243	71.3281
P_deltoides_Purple_Tower_Sevastopol_600	12832739	97.75	94.31	38.4	12695427	98.93	71.9949
P_petrovskoe_Moscow_602	14258780	97.74	94.07	39	14051625	98.5472	72.0654
P_longifolia_Moscow_632	13904412	97.93	94.48	38.8	13736850	98.7949	76.7257
P_wobstii_Moscow_12	51555699	93.2	87.08	36.4	51538281	99.9662	75.5407
P_sibirica_Moscow_13	48733505	92.88	86.53	36.6	48715196	99.9624	75.9878
