# Supplementary material for: Whole-genome sequencing of Russian poplars to understand relationships within the genus Populus L
Source: Front Plant Sci. 2025 Dec 18;16:1706329. doi: 10.3389/fpls.2025.1706329 (PMC12756557; doi:10.3389/fpls.2025.1706329)
Supplement: Supplementary Table 4 — Genetic distances between the 97 studied Populus samples based on the whole-genome sequencing data. [file Table4.xlsx]

## Sheet: pop.WGS.97.samples..bwa.e...1
Supplementary Table S4. Genetic distances between the studied 97 Populus samples based on the whole-genome sequencing data.
	P_wobstii_Moscow_12	P_sibirica_Moscow_13	P_nigra_var_italica_Norway_30	P_nigra_var_italica_Norway_23	P_rasumovskoe_Moscow_147	P_balsamifera_Dmitrovka_445	P_petrovskoe_Moscow_263	P_deltoides_Moscow_414	P_canadensis_Moscow_419	P_canadensis_Moscow_431	P_balsamifera_Dmitrovka_444	P_longifolia_Moscow_464	P_nigra_Bashkortostan_530	P_nigra_Voronezh_540	P_canadensis_Regenerata_Voronezh_548	P_suaveolens_Irkutsk_580	P_suaveolens_Irkutsk_581	P_nigra_Novokuznetsk_584	P_nigra_Novokuznetsk_585	P_suaveolens_Novokuznetsk_588	P_laurifolia_Novokuznetsk_591	P_laurifolia_Novokuznetsk_592	P_deltoides_Purple_Tower_Sevastopol_600	P_petrovskoe_Moscow_602	P_longifolia_Moscow_632	P_adenopoda_China_Longshan_County_26	P_rotundifolia_China_Luding_County_21	P_davidiana_China_Datong_River_in_Qinghai_16	P_balsamifera_Canada_Ontario_213	P_canadensis_Denmark_16	P_trichocarpa_Denmark_588	P_petrovskoe_Moscow_41	P_sibirica_Moscow_29	P_deltoides_USA_Montana_2	P_simonii_China_Sichuan_1	P_simonii_China_Shannxi_2	P_deltoides_USA_New York_3	P_laurifolia_China_Xinjiang_1	P_trichocarpa_USA_Washington_586	P_balsamifera_USA_Maine_209	P_suaveolens_Russia_Sakha_Republic_1	P_lasiocarpa_China_Hubei_3	P_afghanica_China_Xinjiang_1	P_lasiocarpa_China_Sichuan_4	P_tremuloides_USA_New_York_3	P_ussuriensis_China_Heilongjiang_1	P_grandidentata_USA_Maine_26	P_suaveolens_China_Heilongjiang_2	P_talassica_Xinjiang_1
P_wobstii_Moscow_12	0	2.78052	3.66228	3.786	2.80023	3.4425	2.55393	3.57714	3.58079	3.57423	3.44036	2.32399	4.13589	4.14256	3.96069	2.29622	2.20911	4.07288	4.07456	2.38838	1.74233	1.7434	4.05647	2.54819	2.35523	5.91765	5.73453	5.75517	3.50529	3.5135	3.48891	2.57952	2.47685	4.04523	3.73149	3.25616	4.07271	1.76936	3.47506	3.48829	2.3652	3.72001	3.93205	3.80738	5.29733	2.39181	5.56611	2.34959	2.25944
P_sibirica_Moscow_13	2.78052	0	2.20067	2.36288	1.14814	3.41104	2.17155	2.69706	2.68994	2.6906	3.40856	2.78977	2.50446	2.50624	2.44785	2.72593	2.73848	2.50095	2.49983	2.74631	3.06323	3.08225	3.95351	2.15565	2.79755	5.76355	5.58109	5.60291	3.46933	2.75289	3.43355	1.87723	2.0525	3.94456	2.57151	2.41724	3.97735	3.11249	3.41858	3.45652	2.7569	3.54016	3.33079	3.61366	5.16991	2.76537	5.43237	2.73698	3.12237
P_nigra_var_italica_Norway_30	3.66228	2.20067	0	1.03489	2.14157	3.84228	2.4138	2.71462	2.72195	2.50057	3.78698	3.50776	1.79007	1.76667	1.72979	3.6424	3.65303	1.81409	1.7449	3.5894	3.65988	3.76295	3.9797	2.35582	3.53748	5.34514	5.29434	5.3138	3.85246	3.41239	4.65172	2.48664	2.26877	4.05414	2.03246	2.42726	4.06638	3.78085	3.81011	3.84805	3.58907	3.59344	3.18863	3.66796	4.79313	3.57149	5.10237	3.67217	3.75357
P_nigra_var_italica_Norway_23	3.786	2.36288	1.03489	0	2.39583	3.84581	2.25494	2.66238	2.65985	2.44654	3.83652	3.60192	1.70507	1.67536	1.75985	3.74025	3.75263	1.74543	1.75272	3.75584	3.84108	3.8803	4.18361	2.212	3.55803	5.85264	5.70015	5.73469	3.89166	2.95611	4.01393	2.38595	2.1727	4.1905	2.03054	2.35217	4.24708	3.90566	3.8319	3.8959	3.81663	3.79068	3.32896	3.91304	5.21158	3.79502	5.52201	3.83145	3.8907
P_rasumovskoe_Moscow_147	2.80023	1.14814	2.14157	2.39583	0	3.35602	2.25244	2.72915	2.72868	2.73073	3.35536	2.80459	2.56062	2.56483	2.35392	2.76294	2.76759	2.55526	2.53881	2.78283	3.08023	3.09415	3.90795	2.24046	2.80454	5.66626	5.51413	5.53277	3.39704	2.82777	3.48119	1.98761	2.16109	3.89972	2.60753	2.45887	3.93577	3.12481	3.33594	3.39678	2.78493	3.50726	3.32509	3.58717	5.12109	2.79306	5.37065	2.76694	3.12661
P_balsamifera_Dmitrovka_445	3.4425	3.41104	3.84228	3.84581	3.35602	0	3.41398	3.61418	3.59988	3.61419	0.691254	2.24261	4.20781	4.22897	4.03249	3.37984	3.38966	4.15997	4.15258	3.3923	3.54994	3.57327	4.04661	3.41284	2.25022	5.97084	5.79378	5.81586	1.5562	3.45468	2.4875	3.42877	3.37603	4.02161	3.83175	3.51396	4.05226	3.63033	2.4376	1.55318	3.41117	3.80988	3.99584	3.92139	5.31488	3.41534	5.59538	3.47274	3.62384
P_petrovskoe_Moscow_263	2.55393	2.17155	2.4138	2.25494	2.25244	3.41398	0	2.76203	2.75677	2.65114	3.41618	2.82622	2.64797	2.64365	2.6821	3.01741	2.97756	2.64096	2.63014	3.08995	2.53109	2.53414	3.95592	1.60873	2.81379	5.70512	5.54629	5.57124	3.45947	2.89598	3.50523	2.01156	1.49871	3.96102	2.51537	2.47587	3.98464	2.55866	3.39626	3.45563	3.09228	3.56489	3.36309	3.62721	5.1589	3.06258	5.41718	3.08095	2.81963
P_deltoides_Moscow_414	3.57714	2.69706	2.71462	2.66238	2.72915	3.61418	2.76203	0	1.8246	2.01859	3.62417	3.35634	2.82664	2.82712	2.83472	3.59154	3.61043	2.83365	2.82543	3.61595	3.70391	3.714	2.78985	2.7473	3.34991	5.74347	5.58101	5.60392	3.67035	1.86083	3.39051	2.70181	2.69243	2.79406	2.81159	2.86391	2.81249	3.75063	3.60299	3.66268	3.64643	3.70673	3.50458	3.76841	5.20195	3.63112	5.45721	3.64742	3.73447
P_canadensis_Moscow_419	3.58079	2.68994	2.72195	2.65985	2.72868	3.59988	2.75677	1.8246	0	2.00939	3.61126	3.34644	2.81439	2.81	2.87702	3.5945	3.61104	2.82624	2.8016	3.61599	3.70231	3.71951	2.78087	2.74439	3.34169	5.73993	5.57852	5.59728	3.65936	1.5129	3.41796	2.6933	2.68935	2.78815	2.81246	2.86425	2.81507	3.75442	3.59122	3.65083	3.64559	3.70095	3.50011	3.76299	5.19877	3.63643	5.45179	3.65241	3.73801
P_canadensis_Moscow_431	3.57423	2.6906	2.50057	2.44654	2.73073	3.61419	2.65114	2.01859	2.00939	0	3.61215	3.34287	2.81014	2.82158	2.83923	3.57491	3.60056	2.81945	2.81151	3.61358	3.69886	3.71247	2.78223	2.64108	3.34054	5.74663	5.58128	5.60612	3.65652	2.07418	3.42567	2.69494	2.58174	2.79762	2.72058	2.81272	2.76394	3.74551	3.58975	3.64938	3.63312	3.70528	3.51	3.77055	5.20397	3.62435	5.46536	3.63758	3.72878
P_balsamifera_Dmitrovka_444	3.44036	3.40856	3.78698	3.83652	3.35536	0.691254	3.41618	3.62417	3.61126	3.61215	0	2.24262	4.20905	4.22495	4.00743	3.38131	3.39054	4.1715	4.14946	3.39484	3.5553	3.57259	4.05178	3.41367	2.25085	5.98387	5.80147	5.82608	1.54812	3.50332	2.4493	3.42772	3.37407	4.04861	3.83616	3.5255	4.073	3.6301	2.44236	1.5414	3.4074	3.81706	4.00037	3.92881	5.32029	3.41394	5.60705	3.47124	3.62255
P_longifolia_Moscow_464	2.32399	2.78977	3.50776	3.60192	2.80459	2.24261	2.82622	3.35634	3.34644	3.34287	2.24262	0	3.94541	3.96538	3.72122	2.44572	2.44477	3.89495	3.89286	2.52421	2.66388	2.68062	3.82358	2.82	1.57576	5.7422	5.56496	5.59102	2.27759	3.31028	2.81526	2.58091	2.75837	3.81018	3.52653	3.14825	3.83073	2.71973	2.61831	2.26031	2.51503	3.52283	3.72913	3.61133	5.12687	2.58396	5.40432	2.54033	2.82874
P_nigra_Bashkortostan_530	4.13589	2.50446	1.79007	1.70507	2.56062	4.20781	2.64797	2.82664	2.81439	2.81014	4.20905	3.94541	0	1.41148	1.83185	4.13678	4.15266	1.49115	1.52757	4.15181	4.22768	4.24279	4.54278	2.63801	3.93561	6.11107	5.95469	5.97749	4.26571	2.91909	4.10481	2.512	2.58599	4.54031	2.43819	2.75047	4.5725	4.2787	4.21082	4.2527	4.184	4.15356	3.58562	4.21505	5.57804	4.17221	5.82937	4.2014	4.25787
P_nigra_Voronezh_540	4.14256	2.50624	1.76667	1.67536	2.56483	4.22897	2.64365	2.82712	2.81	2.82158	4.22495	3.96538	1.41148	0	1.74668	4.149	4.16682	1.51627	1.53121	4.16424	4.24022	4.25779	4.55956	2.63106	3.94948	6.12015	5.96266	5.98205	4.28439	2.89913	4.09119	2.51033	2.57677	4.55308	2.42105	2.73696	4.58728	4.28497	4.22343	4.26663	4.19863	4.15935	3.58507	4.22527	5.58038	4.1793	5.83941	4.20752	4.26621
P_canadensis_Regenerata_Voronezh_548	3.96069	2.44785	1.72979	1.75985	2.35392	4.03249	2.6821	2.83472	2.87702	2.83923	4.00743	3.72122	1.83185	1.74668	0	3.88098	3.92803	1.80829	1.87138	3.91599	3.9713	4.04099	4.29985	2.66485	3.72476	5.79541	5.64591	5.68261	4.04592	3.6545	4.56549	2.62019	2.58586	4.33245	2.42235	2.67257	4.33131	4.06741	3.97131	4.0413	3.97019	3.95618	3.44896	4.05053	5.24415	3.9582	5.48272	3.97423	4.03716
P_suaveolens_Irkutsk_580	2.29622	2.72593	3.6424	3.74025	2.76294	3.37984	3.01741	3.59154	3.5945	3.57491	3.38131	2.44572	4.13678	4.149	3.88098	0	1.66371	4.08962	4.05874	1.72259	2.79227	2.81014	4.04565	3.0182	2.47628	5.86364	5.69209	5.71338	3.43267	3.48775	3.47625	2.71898	2.9728	4.0451	3.74662	3.27235	4.05658	2.84883	3.3744	3.41576	1.70739	3.71124	3.92877	3.81084	5.25637	2.17557	5.53635	1.80653	2.89876
P_suaveolens_Irkutsk_581	2.20911	2.73848	3.65303	3.75263	2.76759	3.38966	2.97756	3.61043	3.61104	3.60056	3.39054	2.44477	4.15266	4.16682	3.92803	1.66371	0	4.08874	4.07476	1.80686	2.67956	2.69514	4.05795	2.97567	2.45702	5.88531	5.71536	5.73598	3.44241	3.52654	3.44542	2.70052	2.92574	4.04929	3.75406	3.29566	4.07262	2.74071	3.40039	3.43349	1.81079	3.73364	3.95131	3.81865	5.29393	2.19866	5.55683	1.87795	2.83474
P_nigra_Novokuznetsk_584	4.07288	2.50095	1.81409	1.74543	2.55526	4.15997	2.64096	2.83365	2.82624	2.81945	4.1715	3.89495	1.49115	1.51627	1.80829	4.08962	4.08874	0	1.32577	4.12008	4.16129	4.17868	4.51475	2.62753	3.89463	6.08581	5.93244	5.95815	4.2123	2.97712	4.0802	2.50328	2.57257	4.51552	2.45665	2.72416	4.55334	4.20949	4.15079	4.20197	4.13002	4.12911	3.56714	4.19175	5.55786	4.11814	5.80706	4.14813	4.20424
P_nigra_Novokuznetsk_585	4.07456	2.49983	1.7449	1.75272	2.53881	4.15258	2.63014	2.82543	2.8016	2.81151	4.14946	3.89286	1.52757	1.53121	1.87138	4.05874	4.07476	1.32577	0	4.08104	4.14927	4.16355	4.49466	2.62803	3.8706	6.06478	5.91935	5.94057	4.2019	2.97149	4.07211	2.50607	2.5695	4.49532	2.45147	2.71579	4.52832	4.20806	4.13835	4.19185	4.10656	4.09953	3.57444	4.16481	5.53066	4.1002	5.7794	4.14216	4.19658
P_suaveolens_Novokuznetsk_588	2.38838	2.74631	3.5894	3.75584	2.78283	3.3923	3.08995	3.61595	3.61599	3.61358	3.39484	2.52421	4.15181	4.16424	3.91599	1.72259	1.80686	4.12008	4.08104	0	2.90398	2.90387	4.069	3.0856	2.53259	5.87689	5.71124	5.73902	3.44027	3.45392	3.41055	2.7799	3.03941	4.04306	3.76168	3.30284	4.06942	2.95234	3.39602	3.43096	1.58412	3.73533	3.94676	3.82785	5.27948	2.18814	5.5539	1.77775	2.98528
P_laurifolia_Novokuznetsk_591	1.74233	3.06323	3.65988	3.84108	3.08023	3.54994	2.53109	3.70391	3.70231	3.69886	3.5553	2.66388	4.22768	4.24022	3.9713	2.79227	2.67956	4.16129	4.14927	2.90398	0	1.13802	4.16469	2.50977	2.64863	5.94534	5.77609	5.79907	3.60356	3.64924	3.59295	2.83709	2.44797	4.14424	3.8411	3.40887	4.17002	1.38537	3.56315	3.58906	2.87139	3.83284	4.03706	3.91756	5.36379	2.81876	5.62806	2.85458	2.18228
P_laurifolia_Novokuznetsk_592	1.7434	3.08225	3.76295	3.8803	3.09415	3.57327	2.53414	3.714	3.71951	3.71247	3.57259	2.68062	4.24279	4.25779	4.04099	2.81014	2.69514	4.17868	4.16355	2.90387	1.13802	0	4.17374	2.52508	2.65762	5.96445	5.79116	5.81062	3.62863	3.63672	3.64688	2.85004	2.45563	4.15292	3.86187	3.43302	4.18834	1.37524	3.5802	3.61501	2.88969	3.85984	4.05616	3.93935	5.3768	2.8303	5.64505	2.87095	2.18459
P_deltoides_Purple_Tower_Sevastopol_600	4.05647	3.95351	3.9797	4.18361	3.90795	4.04661	3.95592	2.78985	2.78087	2.78223	4.05178	3.82358	4.54278	4.55956	4.29985	4.04565	4.05795	4.51475	4.49466	4.069	4.16469	4.17374	0	3.94953	3.81632	6.07411	5.91943	5.93982	4.10572	2.67103	3.71816	3.96204	3.93618	1.74275	4.20132	4.00329	1.7015	4.20709	4.0484	4.09159	4.09501	4.21583	4.37505	4.28033	5.52742	4.08564	5.78507	4.10708	4.19836
P_petrovskoe_Moscow_602	2.54819	2.15565	2.35582	2.212	2.24046	3.41284	1.60873	2.7473	2.74439	2.64108	3.41367	2.82	2.63801	2.63106	2.66485	3.0182	2.97567	2.62753	2.62803	3.0856	2.50977	2.52508	3.94953	0	2.80702	5.72003	5.55042	5.5727	3.45801	2.82467	3.46729	1.9972	1.42796	3.95439	2.51543	2.47335	3.98407	2.54503	3.39554	3.45341	3.08783	3.55391	3.3535	3.62107	5.16653	3.05243	5.42606	3.07415	2.81489
P_longifolia_Moscow_632	2.35523	2.79755	3.53748	3.55803	2.80454	2.25022	2.81379	3.34991	3.34169	3.34054	2.25085	1.57576	3.93561	3.94948	3.72476	2.47628	2.45702	3.89463	3.8706	2.53259	2.64863	2.65762	3.81632	2.80702	0	5.74159	5.56546	5.5881	2.27729	3.32417	2.80585	2.56499	2.74844	3.81058	3.51922	3.14584	3.83399	2.70173	2.61919	2.26629	2.53214	3.51167	3.72362	3.61084	5.12375	2.60931	5.40898	2.55996	2.81507
P_adenopoda_China_Longshan_County_26	5.91765	5.76355	5.34514	5.85264	5.66626	5.97084	5.70512	5.74347	5.73993	5.74663	5.98387	5.7422	6.11107	6.12015	5.79541	5.86364	5.88531	6.08581	6.06478	5.87689	5.94534	5.96445	6.07411	5.72003	5.74159	0	4.56812	4.617	6.07681	5.56547	5.84964	5.77967	5.71924	6.07204	5.86595	5.69765	6.08702	6.01394	6.0347	6.03887	5.90378	5.81946	5.99356	5.89071	4.47781	5.89793	4.74933	5.95084	6.00002
P_rotundifolia_China_Luding_County_21	5.73453	5.58109	5.29434	5.70015	5.51413	5.79378	5.54629	5.58101	5.57852	5.58128	5.80147	5.56496	5.95469	5.96266	5.64591	5.69209	5.71536	5.93244	5.91935	5.71124	5.77609	5.79116	5.91943	5.55042	5.56546	4.56812	0	2.62716	5.88473	5.43743	5.65736	5.59725	5.54109	5.91327	5.69206	5.51485	5.92983	5.83278	5.84401	5.85356	5.7233	5.64375	5.8345	5.72392	3.54018	5.71515	4.21515	5.76677	5.82035
P_davidiana_China_Datong_River_in_Qinghai_16	5.75517	5.60291	5.3138	5.73469	5.53277	5.81586	5.57124	5.60392	5.59728	5.60612	5.82608	5.59102	5.97749	5.98205	5.68261	5.71338	5.73598	5.95815	5.94057	5.73902	5.79907	5.81062	5.93982	5.5727	5.5881	4.617	2.62716	0	5.90669	5.44647	5.65507	5.61876	5.56208	5.93201	5.71356	5.54204	5.9516	5.85417	5.86951	5.87658	5.74478	5.66301	5.85563	5.74347	3.52987	5.73803	4.22724	5.78836	5.84288
P_balsamifera_Canada_Ontario_213	3.50529	3.46933	3.85246	3.89166	3.39704	1.5562	3.45947	3.67035	3.65936	3.65652	1.54812	2.27759	4.26571	4.28439	4.04592	3.43267	3.44241	4.2123	4.2019	3.44027	3.60356	3.62863	4.10572	3.45801	2.27729	6.07681	5.88473	5.90669	0	3.56545	2.49368	3.49221	3.42559	4.08969	3.89742	3.58338	4.12136	3.69375	2.51929	1.57556	3.46537	3.86827	4.05144	3.9799	5.37861	3.46517	5.66776	3.53639	3.68312
P_canadensis_Denmark_16	3.5135	2.75289	3.41239	2.95611	2.82777	3.45468	2.89598	1.86083	1.5129	2.07418	3.50332	3.31028	2.91909	2.89913	3.6545	3.48775	3.52654	2.97712	2.97149	3.45392	3.64924	3.63672	2.67103	2.82467	3.32417	5.56547	5.43743	5.44647	3.56545	0	3.18451	2.74797	2.73956	2.72631	2.84955	2.95565	2.73797	3.65955	3.48115	3.56661	3.516	3.64481	3.46754	3.69428	5.03408	3.5375	5.29621	3.54434	3.652
P_trichocarpa_Denmark_588	3.48891	3.43355	4.65172	4.01393	3.48119	2.4875	3.50523	3.39051	3.41796	3.42567	2.4493	2.81526	4.10481	4.09119	4.56549	3.47625	3.44542	4.0802	4.07211	3.41055	3.59295	3.64688	3.71816	3.46729	2.80585	5.84964	5.65736	5.65507	2.49368	3.18451	0	3.47319	3.38178	3.83622	3.81795	3.554	3.86749	3.67495	1.66521	2.47095	3.42877	3.76881	3.95831	3.86637	5.22413	3.38027	5.34392	3.5202	3.62887
P_petrovskoe_Moscow_41	2.57952	1.87723	2.48664	2.38595	1.98761	3.42877	2.01156	2.70181	2.6933	2.69494	3.42772	2.58091	2.512	2.51033	2.62019	2.71898	2.70052	2.50328	2.50607	2.7799	2.83709	2.85004	3.96204	1.9972	2.56499	5.77967	5.59725	5.61876	3.49221	2.74797	3.47319	0	1.87729	3.94893	2.58387	2.46691	3.98176	2.88199	3.4445	3.47699	2.78835	3.54559	3.34433	3.62169	5.17888	2.85266	5.44476	2.80229	2.99624
P_sibirica_Moscow_29	2.47685	2.0525	2.26877	2.1727	2.16109	3.37603	1.49871	2.69243	2.68935	2.58174	3.37407	2.75837	2.58599	2.57677	2.58586	2.9728	2.92574	2.57257	2.5695	3.03941	2.44797	2.45563	3.93618	1.42796	2.74844	5.71924	5.54109	5.56208	3.42559	2.73956	3.38178	1.87729	0	3.92541	2.45149	2.409	3.95777	2.48179	3.36142	3.41875	3.03397	3.52424	3.31543	3.59565	5.14646	2.99419	5.40921	3.01922	2.75409
P_deltoides_USA_Montana_2	4.04523	3.94456	4.05414	4.1905	3.89972	4.02161	3.96102	2.79406	2.78815	2.79762	4.04861	3.81018	4.54031	4.55308	4.33245	4.0451	4.04929	4.51552	4.49532	4.04306	4.14424	4.15292	1.74275	3.95439	3.81058	6.07204	5.91327	5.93201	4.08969	2.72631	3.83622	3.94893	3.92541	0	4.19722	4.01868	1.75242	4.19782	4.03107	4.07458	4.08462	4.20461	4.38625	4.27084	5.5334	4.07337	5.78342	4.09897	4.18962
P_simonii_China_Sichuan_1	3.73149	2.57151	2.03246	2.03054	2.60753	3.83175	2.51537	2.81159	2.81246	2.72058	3.83616	3.52653	2.43819	2.42105	2.42235	3.74662	3.75406	2.45665	2.45147	3.76168	3.8411	3.86187	4.20132	2.51543	3.51922	5.86595	5.69206	5.71356	3.89742	2.84955	3.81795	2.58387	2.45149	4.19722	0	2.04566	4.23214	3.8972	3.84141	3.88393	3.79092	3.73378	3.20598	3.80355	5.30189	3.77568	5.55705	3.80372	3.88052
P_simonii_China_Shannxi_2	3.25616	2.41724	2.42726	2.35217	2.45887	3.51396	2.47587	2.86391	2.86425	2.81272	3.5255	3.14825	2.75047	2.73696	2.67257	3.27235	3.29566	2.72416	2.71579	3.30284	3.40887	3.43302	4.00329	2.47335	3.14584	5.69765	5.51485	5.54204	3.58338	2.95565	3.554	2.46691	2.409	4.01868	2.04566	0	4.04227	3.46656	3.50483	3.58139	3.33753	3.58096	3.28612	3.66214	5.12845	3.27973	5.4062	3.31569	3.46136
P_deltoides_USA_New York_3	4.07271	3.97735	4.06638	4.24708	3.93577	4.05226	3.98464	2.81249	2.81507	2.76394	4.073	3.83073	4.5725	4.58728	4.33131	4.05658	4.07262	4.55334	4.52832	4.06942	4.17002	4.18834	1.7015	3.98407	3.83399	6.08702	5.92983	5.9516	4.12136	2.73797	3.86749	3.98176	3.95777	1.75242	4.23214	4.04227	0	4.22582	4.06433	4.10864	4.1041	4.23903	4.40607	4.30646	5.55127	4.09783	5.80051	4.12335	4.21906
P_laurifolia_China_Xinjiang_1	1.76936	3.11249	3.78085	3.90566	3.12481	3.63033	2.55866	3.75063	3.75442	3.74551	3.6301	2.71973	4.2787	4.28497	4.06741	2.84883	2.74071	4.20949	4.20806	2.95234	1.38537	1.37524	4.20709	2.54503	2.70173	6.01394	5.83278	5.85417	3.69375	3.65955	3.67495	2.88199	2.48179	4.19782	3.8972	3.46656	4.22582	0	3.66069	3.67672	2.92749	3.89595	4.08761	3.97758	5.41371	2.86596	5.67503	2.91358	2.18378
P_trichocarpa_USA_Washington_586	3.47506	3.41858	3.81011	3.8319	3.33594	2.4376	3.39626	3.60299	3.59122	3.58975	2.44236	2.61831	4.21082	4.22343	3.97131	3.3744	3.40039	4.15079	4.13835	3.39602	3.56315	3.5802	4.0484	3.39554	2.61919	6.0347	5.84401	5.86951	2.51929	3.48115	1.66521	3.4445	3.36142	4.03107	3.84141	3.50483	4.06433	3.66069	0	2.48895	3.41662	3.8067	3.98433	3.91931	5.32384	3.41885	5.6274	3.50689	3.64915
P_balsamifera_USA_Maine_209	3.48829	3.45652	3.84805	3.8959	3.39678	1.55318	3.45563	3.66268	3.65083	3.64938	1.5414	2.26031	4.2527	4.26663	4.0413	3.41576	3.43349	4.20197	4.19185	3.43096	3.58906	3.61501	4.09159	3.45341	2.26629	6.03887	5.85356	5.87658	1.57556	3.56661	2.47095	3.47699	3.41875	4.07458	3.88393	3.58139	4.10864	3.67672	2.48895	0	3.45443	3.85996	4.04041	3.96902	5.36678	3.45387	5.65094	3.51583	3.66678
P_suaveolens_Russia_Sakha_Republic_1	2.3652	2.7569	3.58907	3.81663	2.78493	3.41117	3.09228	3.64643	3.64559	3.63312	3.4074	2.51503	4.184	4.19863	3.97019	1.70739	1.81079	4.13002	4.10656	1.58412	2.87139	2.88969	4.09501	3.08783	2.53214	5.90378	5.7233	5.74478	3.46537	3.516	3.42877	2.78835	3.03397	4.08462	3.79092	3.33753	4.1041	2.92749	3.41662	3.45443	0	3.76165	3.98758	3.84915	5.3016	2.18311	5.57215	1.76854	2.96473
P_lasiocarpa_China_Hubei_3	3.72001	3.54016	3.59344	3.79068	3.50726	3.80988	3.56489	3.70673	3.70095	3.70528	3.81706	3.52283	4.15356	4.15935	3.95618	3.71124	3.73364	4.12911	4.09953	3.73533	3.83284	3.85984	4.21583	3.55391	3.51167	5.81946	5.64375	5.66301	3.86827	3.64481	3.76881	3.54559	3.52424	4.20461	3.73378	3.58096	4.23903	3.89595	3.8067	3.85996	3.76165	0	3.94982	1.73149	5.25928	3.75413	5.51905	3.77153	3.88259
P_afghanica_China_Xinjiang_1	3.93205	3.33079	3.18863	3.32896	3.32509	3.99584	3.36309	3.50458	3.50011	3.51	4.00037	3.72913	3.58562	3.58507	3.44896	3.92877	3.95131	3.56714	3.57444	3.94676	4.03706	4.05616	4.37505	3.3535	3.72362	5.99356	5.8345	5.85563	4.05144	3.46754	3.95831	3.34433	3.31543	4.38625	3.20598	3.28612	4.40607	4.08761	3.98433	4.04041	3.98758	3.94982	0	4.01604	5.45658	3.97653	5.70384	3.99906	4.06644
P_lasiocarpa_China_Sichuan_4	3.80738	3.61366	3.66796	3.91304	3.58717	3.92139	3.62721	3.76841	3.76299	3.77055	3.92881	3.61133	4.21505	4.22527	4.05053	3.81084	3.81865	4.19175	4.16481	3.82785	3.91756	3.93935	4.28033	3.62107	3.61084	5.89071	5.72392	5.74347	3.9799	3.69428	3.86637	3.62169	3.59565	4.27084	3.80355	3.66214	4.30646	3.97758	3.91931	3.96902	3.84915	1.73149	4.01604	0	5.33985	3.84298	5.59016	3.86414	3.965
P_tremuloides_USA_New_York_3	5.29733	5.16991	4.79313	5.21158	5.12109	5.31488	5.1589	5.20195	5.19877	5.20397	5.32029	5.12687	5.57804	5.58038	5.24415	5.25637	5.29393	5.55786	5.53066	5.27948	5.36379	5.3768	5.52742	5.16653	5.12375	4.47781	3.54018	3.52987	5.37861	5.03408	5.22413	5.17888	5.14646	5.5334	5.30189	5.12845	5.55127	5.41371	5.32384	5.36678	5.3016	5.25928	5.45658	5.33985	0	5.29584	3.84776	5.32939	5.40684
P_ussuriensis_China_Heilongjiang_1	2.39181	2.76537	3.57149	3.79502	2.79306	3.41534	3.06258	3.63112	3.63643	3.62435	3.41394	2.58396	4.17221	4.1793	3.9582	2.17557	2.19866	4.11814	4.1002	2.18814	2.81876	2.8303	4.08564	3.05243	2.60931	5.89793	5.71515	5.73803	3.46517	3.5375	3.38027	2.85266	2.99419	4.07337	3.77568	3.27973	4.09783	2.86596	3.41885	3.45387	2.18311	3.75413	3.97653	3.84298	5.29584	0	5.56829	1.94765	2.88448
P_grandidentata_USA_Maine_26	5.56611	5.43237	5.10237	5.52201	5.37065	5.59538	5.41718	5.45721	5.45179	5.46536	5.60705	5.40432	5.82937	5.83941	5.48272	5.53635	5.55683	5.80706	5.7794	5.5539	5.62806	5.64505	5.78507	5.42606	5.40898	4.74933	4.21515	4.22724	5.66776	5.29621	5.34392	5.44476	5.40921	5.78342	5.55705	5.4062	5.80051	5.67503	5.6274	5.65094	5.57215	5.51905	5.70384	5.59016	3.84776	5.56829	0	5.59819	5.66413
P_suaveolens_China_Heilongjiang_2	2.34959	2.73698	3.67217	3.83145	2.76694	3.47274	3.08095	3.64742	3.65241	3.63758	3.47124	2.54033	4.2014	4.20752	3.97423	1.80653	1.87795	4.14813	4.14216	1.77775	2.85458	2.87095	4.10708	3.07415	2.55996	5.95084	5.76677	5.78836	3.53639	3.54434	3.5202	2.80229	3.01922	4.09897	3.80372	3.31569	4.12335	2.91358	3.50689	3.51583	1.76854	3.77153	3.99906	3.86414	5.32939	1.94765	5.59819	0	2.94029
P_talassica_Xinjiang_1	2.25944	3.12237	3.75357	3.8907	3.12661	3.62384	2.81963	3.73447	3.73801	3.72878	3.62255	2.82874	4.25787	4.26621	4.03716	2.89876	2.83474	4.20424	4.19658	2.98528	2.18228	2.18459	4.19836	2.81489	2.81507	6.00002	5.82035	5.84288	3.68312	3.652	3.62887	2.99624	2.75409	4.18962	3.88052	3.46136	4.21906	2.18378	3.64915	3.66678	2.96473	3.88259	4.06644	3.965	5.40684	2.88448	5.66413	2.94029	0
P_jrtyschensis_China_Xinjiang_1	4.27947	2.62001	1.7481	1.70799	2.66484	4.38551	2.7421	2.92453	2.91024	2.90979	4.38453	4.09575	1.45691	1.48242	1.81616	4.283	4.29602	1.32581	1.34567	4.29847	4.35991	4.37896	4.67842	2.73264	4.08892	6.23131	6.06558	6.08559	4.45805	2.98542	4.36018	2.61835	2.67803	4.67672	2.52007	2.83628	4.70797	4.41418	4.41076	4.43687	4.3324	4.27787	3.68879	4.34193	5.68433	4.31811	5.92961	4.35202	4.40163
P_grandidentata_USA_West Virginia_27	5.61137	5.47876	5.14977	5.57311	5.42105	5.65189	5.45971	5.50791	5.49452	5.50505	5.65322	5.45043	5.87836	5.87532	5.52144	5.5804	5.60267	5.8556	5.81994	5.60197	5.67183	5.68337	5.82442	5.46617	5.45096	4.77863	4.24364	4.25124	5.71608	5.3181	5.4458	5.48859	5.45486	5.83151	5.60185	5.43786	5.84801	5.72101	5.67406	5.70063	5.61518	5.56432	5.74857	5.6344	3.87484	5.61041	1.5321	5.6443	5.70874
P_laurifolia_China_Xinjiang_2	2.10259	2.28435	2.79965	2.85032	2.33922	3.41799	1.8549	2.97071	2.9717	2.96616	3.41965	2.63561	3.08377	3.0923	3.0538	2.82121	2.74655	3.01064	3.00122	2.90202	1.97043	1.97322	3.96667	1.84093	2.61961	5.80739	5.62186	5.64388	3.4845	2.96747	3.48993	2.07411	1.71843	3.95065	2.96818	2.7211	3.98446	1.9464	3.4484	3.46771	2.8873	3.57491	3.51248	3.65238	5.1963	2.83285	5.46434	2.87464	2.38476
P_jrtyschensis_China_Xinjiang_2	2.50405	2.04917	2.53691	2.41639	2.16171	3.36173	1.7998	2.7143	2.70378	2.7072	3.36444	2.76791	2.51706	2.52893	2.65496	2.97638	2.93012	2.45041	2.45745	3.04897	2.48204	2.49122	3.92233	1.78004	2.75477	5.69261	5.51814	5.54129	3.40886	2.75823	3.38047	1.8758	1.64521	3.92487	2.5822	2.5023	3.95387	2.48313	3.34672	3.40784	3.03683	3.52026	3.31754	3.59402	5.13456	3.00358	5.39231	3.02431	2.76199
P_ussuriensis_China_Heilongjiang_2	2.38331	2.76556	3.67592	3.85261	2.79426	3.49	3.07831	3.65611	3.65803	3.64455	3.49119	2.5874	4.20627	4.21578	4.00819	2.00775	2.06277	4.15908	4.14221	2.02356	2.84872	2.86164	4.11997	3.07428	2.61065	5.9588	5.77632	5.7978	3.55406	3.56113	3.486	2.84571	3.01817	4.10613	3.80969	3.31258	4.13414	2.90144	3.52565	3.53585	2.00812	3.78077	4.00581	3.86968	5.34303	1.75573	5.61002	1.8579	2.92154
P_pseudomaximowiczii_China_Hebei_1	2.33557	2.62012	3.35293	3.53554	2.65871	3.15375	2.83296	3.36958	3.37111	3.36686	3.15392	2.45854	3.91237	3.91781	3.69535	2.29867	2.30712	3.87157	3.83728	2.32987	2.67263	2.68643	3.84901	2.82007	2.46431	5.69533	5.51536	5.53674	3.20577	3.30176	3.17633	2.68307	2.76034	3.84944	3.48056	3.02925	3.87597	2.71597	3.1414	3.19948	2.32396	3.47256	3.69547	3.55833	5.10346	2.27165	5.38123	2.26478	2.71509
P_lasiocarpa_China_Chengdu_2	3.89534	3.6872	3.75339	3.97533	3.64374	4.03623	3.68738	3.82307	3.8191	3.82435	4.04469	3.70487	4.27596	4.28441	4.10096	3.88758	3.89767	4.24793	4.22386	3.90621	3.99659	4.01717	4.34298	3.68376	3.69996	5.94739	5.77268	5.79099	4.10934	3.74307	3.98182	3.69872	3.65935	4.33563	3.86437	3.72334	4.3702	4.06103	4.06187	4.09021	3.92652	1.73703	4.07239	1.27935	5.37573	3.92018	5.62569	3.95063	4.04449
P_rotundifolia_China_Ludianxiang_1	5.83711	5.67915	5.39316	5.78762	5.5957	5.89924	5.63028	5.66336	5.6559	5.66436	5.90858	5.66555	6.03964	6.04304	5.75371	5.78587	5.80672	6.01583	5.99639	5.80717	5.86431	5.88264	6.00129	5.63522	5.66227	4.63849	2.30639	2.81387	6.00512	5.5132	5.80557	5.69673	5.63205	5.9935	5.78236	5.6009	6.00904	5.932	5.96346	5.96689	5.81982	5.73113	5.91976	5.81065	3.60984	5.81031	4.27405	5.86964	5.9194
P_adenopoda_China_Wen_County_1	5.90989	5.75634	5.33581	5.84336	5.66025	5.96371	5.69806	5.73843	5.73295	5.73952	5.97657	5.73406	6.10286	6.11393	5.77515	5.85518	5.87801	6.08032	6.05957	5.87036	5.93856	5.95835	6.06538	5.7117	5.73432	1.34137	4.55621	4.6069	6.06851	5.56962	5.83351	5.77131	5.71168	6.06545	5.85782	5.6898	6.08077	6.00642	6.02734	6.0316	5.89567	5.81136	5.98643	5.88413	4.46953	5.89117	4.7378	5.94267	5.99259
P_adenopoda_China_Wen_County_20	5.90638	5.75312	5.33163	5.84172	5.65475	5.96061	5.69798	5.73543	5.72976	5.73729	5.9725	5.72872	6.10139	6.11122	5.77875	5.85095	5.8749	6.07853	6.0548	5.86754	5.93744	5.95605	6.06356	5.70972	5.72959	1.34428	4.55758	4.61006	6.0641	5.56227	5.80794	5.76867	5.70974	6.06398	5.85578	5.68754	6.07931	6.00349	6.02162	6.02689	5.89417	5.8099	5.98415	5.88153	4.47288	5.88836	4.74235	5.93933	5.98917
P_canadensis_USA_Institute_of_Forest_Genetics_7	3.75788	2.77636	2.67512	2.61062	2.74851	3.86588	2.76256	1.91894	1.92524	1.9201	3.88141	3.51007	2.80022	2.80001	2.80466	3.74232	3.75363	2.81599	2.80627	3.76181	3.83832	3.85763	2.71846	2.75019	3.51115	5.92456	5.73554	5.7561	3.98535	2.03039	3.85049	2.79513	2.69441	2.68536	2.82558	2.86679	2.74498	3.914	3.94878	3.9403	3.79071	3.79423	3.56084	3.87317	5.29356	3.77381	5.56145	3.83134	3.89492
P_davidiana_South Korea_Yeongju_1	5.85157	5.68863	5.43876	5.77859	5.59052	5.91855	5.62854	5.66214	5.65597	5.66056	5.92893	5.67368	6.03584	6.04846	5.72599	5.79027	5.81581	6.01354	6.00126	5.81126	5.87463	5.8912	5.99981	5.63761	5.67083	4.62491	2.83266	2.71917	6.03505	5.49798	5.80056	5.70891	5.6347	5.99294	5.7885	5.59914	6.0138	5.94319	5.99414	5.98996	5.82751	5.72962	5.91694	5.81479	3.50704	5.81902	4.21815	5.88487	5.92832
P_canadensis_China_Baoding_Mancheng_1	3.75459	2.76232	2.5881	2.55235	2.74441	3.85735	2.75422	1.95288	1.95947	1.93708	3.8699	3.51283	2.77229	2.77358	2.75586	3.74652	3.7565	2.78206	2.77613	3.76416	3.84444	3.8613	2.69686	2.74399	3.51444	5.92152	5.73546	5.75604	3.96483	2.0304	3.83914	2.77845	2.68507	2.78448	2.80823	2.85814	2.78801	3.91166	3.92875	3.92707	3.79409	3.80069	3.56182	3.87524	5.30112	3.7778	5.5664	3.82945	3.89396
P_balsamifera_Canada_Yukon_134	3.48475	3.44381	3.8144	3.86425	3.37165	1.6651	3.43454	3.64546	3.63436	3.63275	1.65798	2.30247	4.2439	4.25957	4.02606	3.40719	3.41945	4.19354	4.17754	3.41972	3.582	3.60446	4.08233	3.42906	2.30102	6.06937	5.87492	5.89687	1.64807	3.55261	2.33125	3.46712	3.39527	4.06515	3.87292	3.55457	4.09915	3.67209	2.37944	1.69508	3.44097	3.84493	4.02509	3.95966	5.36435	3.43941	5.65261	3.51665	3.66316
P_balsamifera_USA_Montana_164	3.38552	3.24445	3.69226	3.67448	3.18826	2.63957	3.24471	3.40394	3.39546	3.39682	2.64147	2.6721	4.00443	4.01621	3.81607	3.33836	3.3448	3.95758	3.94582	3.34845	3.49311	3.5125	3.90232	3.24179	2.67653	5.91877	5.72534	5.74757	2.69398	3.31095	2.42193	3.26458	3.19272	3.88542	3.58868	3.33642	3.9143	3.57447	2.38182	2.68526	3.36836	3.64635	3.77472	3.74578	5.22882	3.36524	5.51762	3.43251	3.56204
P_balsamifera_USA_Alaska_201	3.50484	3.46879	3.90754	3.9029	3.39866	1.6087	3.46273	3.67286	3.66072	3.66035	1.60594	2.30821	4.27007	4.2829	4.05494	3.43363	3.44262	4.21633	4.20262	3.44227	3.60236	3.62591	4.10775	3.4607	2.30688	6.07842	5.88644	5.90786	1.57876	3.57358	2.51599	3.49196	3.42399	4.08739	3.8986	3.57955	4.11893	3.69193	2.48738	1.64794	3.46444	3.86732	4.05015	3.98283	5.37851	3.46061	5.66632	3.53519	3.68407
P_balsamifera_Canada_Saskatchewan_1	3.52674	3.48765	3.87406	3.89973	3.41466	1.59851	3.47771	3.68756	3.67638	3.6747	1.58919	2.30627	4.28287	4.29818	4.05483	3.44963	3.4615	4.23042	4.21544	3.45919	3.62477	3.64581	4.1261	3.4749	2.31053	6.09859	5.90432	5.92618	1.54879	3.58368	2.54402	3.51147	3.44011	4.10364	3.91585	3.59662	4.13717	3.71265	2.54322	1.61436	3.48216	3.88482	4.06437	3.99945	5.39296	3.4809	5.67897	3.55744	3.70221
P_balsamifera_Canada_British Columbia_4	3.48749	3.44992	3.84631	3.87119	3.37938	1.64624	3.44449	3.65375	3.64476	3.63917	1.63923	2.30122	4.25099	4.268	4.02184	3.41427	3.42551	4.20276	4.18863	3.4244	3.58804	3.61093	4.09105	3.44141	2.30086	6.0651	5.87382	5.8964	1.61846	3.52979	2.42831	3.4716	3.40467	4.07289	3.88021	3.5562	4.10595	3.67679	2.41649	1.67183	3.44571	3.8492	4.03326	3.96559	5.36625	3.44291	5.6543	3.51875	3.66685
P_trichocarpa_Canada_British_Columbia_1	3.4913	3.4353	3.80579	3.84122	3.34556	2.26928	3.40618	3.61287	3.60342	3.60235	2.27569	2.53772	4.22822	4.24692	4.00723	3.39314	3.4072	4.17794	4.16238	3.40439	3.57414	3.5979	4.06182	3.40387	2.543	6.09174	5.89252	5.91515	2.34192	3.50259	1.82356	3.46414	3.3697	4.04032	3.86141	3.5163	4.07428	3.67799	1.74246	2.31975	3.4297	3.82133	3.99719	3.94362	5.35127	3.42805	5.64565	3.52287	3.66456
P_trichocarpa_USA_Alaska_19	3.48588	3.43123	3.80672	3.83604	3.34323	2.22703	3.40807	3.61488	3.60621	3.60499	2.23173	2.51656	4.22957	4.24599	4.01102	3.38868	3.40714	4.17654	4.15694	3.40152	3.56967	3.59262	4.06737	3.40646	2.52427	6.08363	5.8875	5.91045	2.29239	3.52563	1.86258	3.45744	3.3687	4.04497	3.85867	3.51384	4.07783	3.67017	1.81318	2.2851	3.42503	3.82048	3.998	3.93957	5.35238	3.42417	5.64561	3.51894	3.65853
P_balsamifera_USA_Wyoming_37	3.36155	3.22855	3.70712	3.66003	3.18096	2.27682	3.23957	3.40312	3.39333	3.39322	2.28149	2.49258	3.99863	4.01039	3.81784	3.31949	3.32864	3.94963	3.94236	3.3333	3.47526	3.49678	3.8929	3.23366	2.49541	5.89611	5.70607	5.72745	2.29744	3.3107	2.66636	3.24681	3.18741	3.87857	3.58001	3.33493	3.91077	3.55508	2.66255	2.32214	3.35306	3.64173	3.77583	3.73882	5.22398	3.3503	5.5058	3.40815	3.54203
P_trichocarpa_USA_Washington_25	3.49888	3.43926	3.82838	3.84915	3.34638	2.45348	3.40879	3.61415	3.60578	3.60357	2.46109	2.63077	4.22474	4.24251	3.98025	3.40255	3.42018	4.17889	4.1601	3.40926	3.58325	3.60509	4.06633	3.41423	2.63682	6.07063	5.88133	5.90277	2.53211	3.50065	1.62489	3.46681	3.37806	4.04233	3.8601	3.52529	4.07654	3.68219	1.56938	2.50404	3.43884	3.82188	3.99562	3.94442	5.34967	3.43489	5.64554	3.53059	3.66959
P_balsamifera_Canada_Alberta_42	3.49162	3.45078	3.82929	3.88054	3.37563	1.66239	3.43879	3.65142	3.64267	3.63643	1.65625	2.30399	4.2538	4.27005	4.02899	3.41326	3.42603	4.20096	4.19321	3.42187	3.58725	3.61094	4.09102	3.43851	2.31126	6.08138	5.88546	5.90873	1.66037	3.5535	2.39894	3.47669	3.40169	4.06846	3.88222	3.56266	4.1028	3.68011	2.3904	1.7006	3.44794	3.85162	4.03183	3.96667	5.37205	3.44336	5.66028	3.52273	3.66934
P_balsamifera_Canada_British Columbia_45	3.47496	3.43771	3.84554	3.8738	3.373	1.65042	3.43476	3.64608	3.63666	3.63395	1.64309	2.29903	4.24319	4.25679	4.02418	3.40487	3.41507	4.19156	4.18616	3.41126	3.57873	3.59845	4.08507	3.43038	2.3004	6.05187	5.8621	5.88289	1.63916	3.53597	2.3959	3.4586	3.39447	4.06329	3.86874	3.54807	4.09411	3.66419	2.38932	1.68311	3.43409	3.84223	4.02583	3.95421	5.35911	3.43419	5.64525	3.50314	3.65493
P_trichocarpa_Canada_Alberta_72	3.46899	3.41945	3.83256	3.8434	3.33461	1.95963	3.39539	3.60402	3.59464	3.5907	1.96129	2.39106	4.22041	4.23886	4.00295	3.3805	3.38958	4.17238	4.1576	3.39144	3.55682	3.57913	4.05623	3.39152	2.39181	6.08831	5.88794	5.91059	1.99906	3.49584	2.06939	3.44607	3.35777	4.03526	3.85191	3.50758	4.06879	3.65646	2.02179	1.99675	3.41152	3.81524	3.99346	3.93546	5.35073	3.40962	5.64417	3.5029	3.64602
P_tremula_Sweden_413	5.70223	5.5587	5.27569	5.70888	5.50042	5.75678	5.53405	5.57146	5.56541	5.57229	5.76973	5.54479	5.94366	5.95124	5.66571	5.67376	5.69299	5.93096	5.90758	5.69139	5.7587	5.7674	5.90412	5.53872	5.54396	4.63834	3.33171	3.29321	5.83901	5.41134	5.61823	5.57212	5.52527	5.89928	5.67454	5.51011	5.913	5.8054	5.79643	5.81286	5.70038	5.63085	5.82135	5.7048	3.47024	5.69439	4.22211	5.73669	5.79495
P_tremuloides_Wisconsin_10	5.73622	5.58102	5.29289	5.683	5.50047	5.79499	5.53678	5.57689	5.56569	5.57066	5.80657	5.56006	5.94676	5.95889	5.62869	5.68777	5.71126	5.92918	5.9062	5.70745	5.77325	5.79078	5.90573	5.54139	5.55886	4.65623	3.66772	3.65534	5.89809	5.40363	5.64938	5.59874	5.5369	5.90636	5.68948	5.513	5.92529	5.83667	5.85452	5.86139	5.72258	5.64137	5.82863	5.71688	2.17049	5.71893	4.00892	5.76883	5.8246
P_canescens_Russia_Novosibirsk_2	5.27351	5.14112	4.72641	5.27664	5.11074	5.30386	5.14256	5.17837	5.17739	5.18602	5.32136	5.1166	5.5532	5.56774	5.22551	5.26457	5.27733	5.53831	5.52559	5.28677	5.34125	5.34988	5.52135	5.14491	5.11717	4.25121	3.41542	3.42465	5.36084	4.99747	5.11735	5.14962	5.11771	5.51187	5.26957	5.09626	5.52281	5.38384	5.31407	5.35365	5.27633	5.23577	5.42302	5.31073	3.47935	5.26653	3.96174	5.31075	5.37571
P_alba_var_pyramidalis_Russia_Obninsk_2	5.72168	5.58274	5.13872	5.66827	5.52963	5.77443	5.56447	5.6021	5.59698	5.60223	5.78057	5.56561	5.95764	5.97319	5.62287	5.69355	5.71446	5.9427	5.91684	5.70734	5.77165	5.78489	5.924	5.57013	5.5634	4.65508	4.11367	4.13752	5.84147	5.44565	5.55917	5.59514	5.54883	5.91754	5.69875	5.53688	5.93473	5.82086	5.79844	5.82277	5.71553	5.65898	5.83786	5.73276	4.117	5.70888	4.41006	5.7538	5.81404
P_alba_var_pyramidalis_Russia_Moscow_3	5.72083	5.58388	4.56552	5.36563	5.41616	5.74348	5.52039	5.5613	5.56204	5.53817	5.77423	5.53541	5.88922	5.92043	4.89766	5.6441	5.69476	5.83603	5.83486	5.69171	5.74942	5.74621	5.82301	5.5314	5.53031	4.65442	4.12396	4.16133	5.84656	5.30621	5.53184	5.59587	5.54226	5.83562	5.6921	5.43441	5.88639	5.81189	5.80669	5.82026	5.68831	5.63957	5.79733	5.73588	4.07592	5.66209	4.33688	5.74434	5.81119
P_alba_var_alba_Russia_Uryupinsk_8	5.81261	5.67024	5.32839	5.78678	5.60457	5.87156	5.64182	5.67733	5.67317	5.67585	5.87869	5.65288	6.04189	6.04872	5.71981	5.78321	5.79974	6.0225	5.99988	5.7935	5.86118	5.87345	6.00185	5.64584	5.65482	4.71814	4.17796	4.19992	5.94745	5.48313	5.68008	5.683	5.63239	6.0027	5.7792	5.61604	6.01834	5.9098	5.90916	5.92292	5.80595	5.74008	5.92156	5.81296	4.18763	5.79877	4.47394	5.8459	5.90102
P_alba_var_pyramidalis_Russia_Sochi_21	5.94445	5.79335	5.39771	5.88052	5.70561	6.00147	5.74801	5.77695	5.77176	5.77603	6.01304	5.77249	6.14237	6.15116	5.80815	5.89483	5.91828	6.11583	6.09574	5.90494	5.97804	5.99079	6.10303	5.74897	5.77116	4.80215	4.26572	4.28976	6.10029	5.58913	5.83	5.80887	5.74753	6.10157	5.89442	5.71916	6.11778	6.03853	6.05689	6.06501	5.92917	5.84844	6.02706	5.92565	4.26672	5.92403	4.55019	5.97673	6.02601
P_alba_var_alba_Kazakhstan_Almaty_23	5.91886	5.7572	5.41763	5.83488	5.65081	5.98058	5.69282	5.72558	5.71551	5.72069	5.99568	5.73599	6.09364	6.10672	5.75433	5.85997	5.88165	6.06722	6.04838	5.86802	5.94056	5.95617	6.054	5.69724	5.73374	4.68504	4.12165	4.14501	6.09809	5.53414	5.83547	5.77602	5.70153	6.05446	5.85269	5.66375	6.06944	6.00761	6.05779	6.05538	5.893	5.79892	5.97876	5.88314	4.11473	5.88723	4.41194	5.95095	5.99578
P_alba_var_alba_Russia_Uryupinsk_27	5.94954	5.79357	5.41319	5.87315	5.69319	6.00759	5.73482	5.76749	5.7569	5.76498	6.0193	5.77092	6.13349	6.14451	5.78636	5.89354	5.91515	6.10794	6.08806	5.90142	5.97404	5.98873	6.09084	5.73803	5.76799	4.76241	4.21327	4.23666	6.11762	5.57613	5.84756	5.81081	5.74194	6.09403	5.89084	5.70599	6.10742	6.03995	6.07377	6.07753	5.92718	5.83942	6.02004	5.92011	4.21052	5.92166	4.49989	5.98193	6.02769
P_alba_var_pyramidalis_South_East_Kazakhstan_30	5.90406	5.74828	5.40192	5.83135	5.65253	5.96474	5.69359	5.72709	5.71676	5.72432	5.97633	5.72718	6.09444	6.10671	5.75189	5.85202	5.87456	6.06683	6.04957	5.86368	5.93375	5.95072	6.05183	5.70076	5.72607	4.71305	4.15832	4.18204	6.07048	5.53061	5.80283	5.76531	5.69852	6.05155	5.84687	5.66797	6.06886	5.99557	6.02776	6.03193	5.88557	5.79813	5.97985	5.87863	4.15532	5.87904	4.44759	5.93682	5.98472
P_alba_var_alba_Russia_Moscow_35	5.26098	5.06292	3.50981	4.31023	4.76449	5.19034	5.10829	5.01985	4.90696	5.09405	5.30189	5.07869	5.0766	5.23275	3.92451	5.18813	5.20899	5.00969	4.82523	5.09198	5.22512	5.26923	5.26653	5.10653	5.10943	4.23806	3.74047	3.79037	5.35122	4.87358	4.85574	5.16929	5.10026	5.23698	5.17054	4.65877	5.25598	5.32812	5.25395	5.34669	5.26942	5.04894	5.25647	5.23552	3.69501	5.19949	3.94863	5.24934	5.36997
P_nigra_var_nigra_Italy_Sinni_river_140	4.21719	2.74292	2.03905	2.00728	2.79295	4.29887	2.7954	2.96781	2.98403	2.95854	4.29388	4.03003	1.99612	1.9804	2.10499	4.22352	4.23304	2.07921	2.07505	4.24247	4.30942	4.33451	4.61898	2.77543	4.02951	6.16538	5.99689	6.01439	4.35724	3.17688	4.34716	2.7591	2.71053	4.63085	2.5761	2.87964	4.6565	4.35844	4.29627	4.34152	4.27694	4.23672	3.68193	4.30926	5.63335	4.25441	5.87403	4.28379	4.3439
P_nigra_var_nigra_Spain_Ebro_river_130	3.88459	2.49477	1.47147	1.66577	2.52806	3.89928	2.51901	2.6984	2.70715	2.67454	3.90359	3.68203	1.88662	1.85165	1.98249	3.84087	3.87097	1.94099	1.93314	3.84739	3.95192	3.95878	4.23103	2.51171	3.66055	5.8321	5.66026	5.6856	3.98757	2.87266	3.88828	2.52005	2.45856	4.26873	2.32445	2.58224	4.28048	4.02212	3.88724	3.98019	3.92903	3.92934	3.42154	4.00914	5.23515	3.89585	5.51328	3.95646	4.01073
P_nigra_var_nigra_France_Rhone_river_123	3.96452	2.45146	1.60666	1.44831	2.51026	3.99555	2.49068	2.70457	2.70344	2.66138	3.99324	3.75499	1.60629	1.59649	1.70646	3.97285	3.97838	1.69283	1.70612	3.97709	4.06562	4.09092	4.40222	2.47597	3.74387	5.9707	5.79155	5.81539	4.04827	2.87112	3.98786	2.4549	2.40634	4.40859	2.26619	2.56128	4.44154	4.11685	3.96679	4.03737	4.02761	4.00406	3.46132	4.0754	5.43315	4.00959	5.68859	4.02951	4.10434
P_nigra_var_nigra_France_Garonne_river_116	4.14334	2.59175	1.59765	1.36583	2.65227	4.21912	2.55907	2.8251	2.82449	2.73184	4.22147	3.95082	1.70552	1.69097	1.83455	4.15267	4.16794	1.78194	1.80256	4.17099	4.2409	4.25596	4.57377	2.5403	3.94511	6.1184	5.95349	5.97649	4.27953	2.95142	4.16575	2.59525	2.47671	4.56313	2.28641	2.66789	4.60548	4.28745	4.21969	4.26267	4.20156	4.1704	3.58905	4.22246	5.58425	4.18222	5.83959	4.21075	4.27331
P_nigra_var_nigra_France_Rhone_river_Drome_112	4.22073	2.65884	1.69793	1.65618	2.69704	4.30885	2.70679	2.8558	2.86142	2.8633	4.3079	4.03112	1.76132	1.74023	1.79171	4.22498	4.23675	1.82809	1.83654	4.23971	4.31265	4.32974	4.62779	2.69319	4.02093	6.1809	6.01647	6.03546	4.37777	2.93331	4.2591	2.66139	2.63389	4.62504	2.46501	2.77012	4.65348	4.36278	4.32266	4.36207	4.27712	4.22446	3.63035	4.28791	5.63664	4.26252	5.88535	4.29091	4.34882
P_pruinosa_Kyrgyzstan_193	6.18295	6.05776	5.63313	6.104	5.99742	6.22249	6.02777	6.06772	6.06683	6.06336	6.23288	6.03123	6.38714	6.40213	6.05811	6.1492	6.16997	6.37294	6.34366	6.14823	6.23487	6.24799	6.36011	6.03905	6.03751	6.95503	6.838	6.85637	6.27728	5.85681	6.03806	6.06629	6.03549	6.37598	6.16045	6.01331	6.39012	6.28205	6.24736	6.26815	6.18961	6.14517	6.28784	6.19679	6.59737	6.18906	6.78593	6.21679	6.27606
P_pruinosa_China_Xinjiang_161	5.59832	5.49207	4.98283	5.43426	5.41894	5.57776	5.45552	5.4995	5.49143	5.4681	5.58693	5.41034	5.82769	5.85403	5.42181	5.54823	5.57583	5.78055	5.77142	5.52655	5.65828	5.68624	5.75966	5.48119	5.40704	6.51485	6.37895	6.40268	5.63819	5.08117	5.22682	5.49565	5.47934	5.78884	5.61058	5.43289	5.82124	5.71394	5.57425	5.6264	5.59592	5.58415	5.7453	5.66861	6.06938	5.60341	6.31359	5.63239	5.70755
P_euphratica_Iran_Semnan_1	5.85109	5.7373	4.92853	5.66121	5.65191	5.85106	5.70256	5.74218	5.74324	5.74182	5.86557	5.69482	6.06905	6.07621	5.68197	5.78787	5.8267	6.03979	5.99717	5.80376	5.89485	5.9169	6.02061	5.70445	5.69111	6.71659	6.61047	6.63398	5.90774	5.40655	5.54267	5.74198	5.72019	6.04563	5.84789	5.67946	6.0673	5.95643	5.86998	5.9101	5.85496	5.82182	5.98078	5.88027	6.35017	5.85251	6.55979	5.88283	5.94664
P_euphratica_Iran_Lorestan_10	6.19751	6.07068	5.61204	6.15014	6.02047	6.22805	6.04112	6.07736	6.07865	6.07115	6.24385	6.04917	6.40241	6.41123	6.08486	6.16137	6.18182	6.37758	6.35384	6.16113	6.24176	6.26025	6.37002	6.04607	6.04552	6.96666	6.84983	6.86861	6.2906	5.88874	6.02837	6.07905	6.045	6.38517	6.16974	6.02672	6.40297	6.29181	6.25601	6.27867	6.20126	6.1549	6.29553	6.20812	6.60715	6.20481	6.80349	6.22961	6.28973
P_euphratica_Israel_60	5.61011	5.49698	5.06298	5.45099	5.41207	5.56093	5.44537	5.49403	5.49845	5.48351	5.5777	5.4043	5.83327	5.86181	5.44826	5.54851	5.57665	5.7878	5.7389	5.53245	5.6525	5.65878	5.77172	5.46509	5.42035	6.4946	6.36659	6.39601	5.64475	5.0966	5.21578	5.5047	5.48321	5.81257	5.62091	5.44482	5.81778	5.72099	5.5715	5.63459	5.62386	5.57845	5.7584	5.6661	6.08792	5.61323	6.324	5.64439	5.7107
P_canadensis_Italy_Casale_17	3.29368	2.85874	3.32437	3.04848	2.97908	3.10734	2.84072	1.66708	1.73309	1.44995	3.05004	3.08572	3.14402	3.11776	3.66563	3.33209	3.30632	3.20545	3.13875	3.18006	3.37625	3.41788	1.89017	2.82739	3.05668	5.13163	4.99918	4.99606	3.21591	1.58441	2.83198	2.82026	2.75466	1.98499	2.90598	2.92309	1.90174	3.47581	3.03397	3.16924	3.32644	3.36405	3.37678	3.48123	4.60739	3.28182	4.89129	3.3056	3.41038
P_deltoides_USA_Illinois_101	3.70952	3.73552	4.60592	4.27656	3.86035	3.2262	3.7127	1.94817	1.99769	2.14852	3.2465	3.52816	4.06821	4.05548	4.65563	3.79876	3.8121	4.17417	4.16489	3.56837	3.75421	3.78673	1.32494	3.75927	3.58247	5.21041	5.10039	5.09747	3.50161	1.71104	3.02572	3.68928	3.68256	1.70122	3.70557	3.65383	1.46565	3.87678	3.23437	3.41065	3.64582	3.70481	3.96344	3.84286	4.86408	3.60918	4.98699	3.60962	3.8251
[truncated: 48 more columns]
